# Supplementary material for: Baseline Characteristics of Participants in the Alberta Cancer Exercise Hybrid Effectiveness–Implementation Study: A Wake-Up Call for Action
Source: Cancers (Basel). 2025 Feb 24;17(5):772. doi: 10.3390/cancers17050772 (PMC11898868; doi:10.3390/cancers17050772)
Supplement: Supplementary file 1 [file cancers-17-00772-s001.zip]

Archive with 1 entries (1 files):
- cancers-3481855-supplementary.pdf
